# Supplementary material for: A randomised controlled trial of compression therapies for the treatment of venous leg ulcers (VenUS 6): study protocol for a pragmatic, multicentre, parallel-group, three-arm randomised controlled trial
Source: Trials. 2023 May 26;24:357. doi: 10.1186/s13063-023-07349-2 (PMC10223923; doi:10.1186/s13063-023-07349-2)
Supplement: Supplementary file 2 — Additional file 2. Participant consent form and Information sheet for completeness. [file 13063_2023_7349_MOESM2_ESM.zip]

Archive with 2 entries (2 files):
- VenUS 6 Informed Consent Form V1.1 10.05.2021R1.pdf
- VenUS 6 Participant Information Sheet V1.4 05.09.2022R1.pdf
